# Supplementary material for: Circulating Metabolites in Relation to the Kidney Allograft Function in Posttransplant Patients
Source: Metabolites. 2022 Jul 18;12(7):661. doi: 10.3390/metabo12070661 (PMC9318187; doi:10.3390/metabo12070661)
Supplement: Supplementary file 1 [file metabolites-12-00661-s001.zip]

Archive with 1 entries (1 files):
- metabolites-1809876-supplementary.pdf
